# Supplementary material for: Photobiomodulation for the Treatment of Primary Headache: Systematic Review of Randomized Clinical Trials
Source: Life (Basel). 2022 Jan 11;12(1):98. doi: 10.3390/life12010098 (PMC8781567; doi:10.3390/life12010098)
Supplement: Supplementary file 1 [file life-12-00098-s001.zip]

Archive with 1 entries (1 files):
- life-1501490-supplementary.pdf
